# Supplementary material for: MOMAST® Reduces the Plasmatic Lipid Profile and Oxidative Stress and Regulates Cholesterol Metabolism in a Hypercholesterolemic Mouse Model: The Proof of Concept of a Sustainable and Innovative Antioxidant and Hypocholesterolemic Ingredient
Source: Antioxidants (Basel). 2023 Jun 24;12(7):1335. doi: 10.3390/antiox12071335 (PMC10376191; doi:10.3390/antiox12071335)
Supplement: Supplementary file 1 [file antioxidants-12-01335-s001.zip]

Archive with 1 entries (1 files):
- antioxidants-2448130-supplementary.pdf
